# Supplementary material for: Acetylation State of Lysine 14 of Histone H3.3 Affects Mutant Huntingtin Induced Pathogenesis
Source: Int J Mol Sci. 2022 Dec 2;23(23):15173. doi: 10.3390/ijms232315173 (PMC9738228; doi:10.3390/ijms232315173)
Supplement: Supplementary file 1 [file ijms-23-15173-s001.zip]

Archive with 1 entries (1 files):
- ijms-2026605-supplementary.pdf
